# Supplementary material for: Optimizing polypharmacy management in the elderly: a comprehensive European benchmarking survey and the development of an innovative online benchmarking application
Source: Front Pharmacol. 2023 Oct 17;14:1254912. doi: 10.3389/fphar.2023.1254912 (PMC10616468; doi:10.3389/fphar.2023.1254912)
Supplement: Supplementary file 1 [file DataSheet1.ZIP]

Archive with 3 entries (2 files):
- Appendixes/
- Appendixes/SIMPATHY Benchmarking ART_appendix I.pdf
- Appendixes/SIMPATHY Benchmarking ART_Appendix II.docx
